# Supplementary material for: Seroprevalence of West Nile Virus in Blood Donors in Mainland Portugal
Source: Trop Med Infect Dis. 2025 Aug 15;10(8):229. doi: 10.3390/tropicalmed10080229 (PMC12390625; doi:10.3390/tropicalmed10080229)
Supplement: Supplementary file 1 [file tropicalmed-10-00229-s001.zip]

Archive with 1 entries (1 files):
- tropicalmed-3793827-supplementary.pdf
